# Supplementary material for: Curvature-based interface restoration algorithm using phase-field equations
Source: PLoS One. 2023 Dec 14;18(12):e0295527. doi: 10.1371/journal.pone.0295527 (PMC10721061; doi:10.1371/journal.pone.0295527)
Supplement: S1 Dataset — (ZIP) [file pone.0295527.s001.zip]

Archive with 6 entries (6 files):
- beta010head1.mat
- beta010head2.mat
- HEAD_image0.png
- initial_AC_HEAD_image1.mat
- initial_AC_HEAD_image2.mat
- show.m
