# Supplementary material for: Curvature-based interface restoration algorithm using phase-field equations
Source: PLoS One. 2023 Dec 14;18(12):e0295527. doi: 10.1371/journal.pone.0295527 (PMC10721061; doi:10.1371/journal.pone.0295527)
Supplement: S1 Dataset — (ZIP) [file pone.0295527.s001.zip › show.m]

% You can run this file USE 'Ctrl+Enter' for each section(%%)
% The Skull image is Reprinted from 
% 'Chen et al., The development of skull prosthesis through active contour model. Journal of Medical systems. 2017;41:1-10.'
% with permission from Springer Nature (Journal of Medical Systems)
%% SHOW comparison results
clear all; close all; clc;

f = imread('HEAD_image0.png'); 
f=rgb2gray(f); f = double(f); f = imresize(f,[128 128]);
imshow(f); hold all; alpha(0.3)

load('./beta010head1.mat');
contour(CH.phi{4},[0 0],'r-','linewidth',2);
axis image

load('./beta010head2.mat');
contour(CH.phi{4},[0 0],'b-','linewidth',2);
axis image

legend('case1','case2')


%% SHOW Each Case1 and Case2 result
clear all; clc; close all;
beta=0.1;
casenumber=1; %You can change casenumber: 1 or 2
load(sprintf('initial_AC_HEAD_image%d.mat',casenumber), 'space','f0','g','AC');

nx=space.nx; leng=space.leng; xx=space.xx; yy=space.yy;
dx=leng./nx; h=dx(1);

start=tic;
eps=AC.eps;
dt=0.25*h^2*eps;
max_it=500000;
ns=50000;

V0=AC.mm(end);
tphi=AC.phi{end};
alpha=1+beta;
darea=prod(leng);
tmass=alpha*V0+(alpha-1)*darea;

rr=sqrt(beta*(darea+V0)/(2*pi));
ophi=1+tphi+tanh((rr-sqrt((xx-0.5).^2+(yy-0.5-rr-4*h).^2))/(sqrt(2)*eps));
mass=sum(sum(ophi))*h^2;


clf; hold all;
contour(xx,yy,f0',[1 1]*0.5,'k--');
axis square; grid on; drawnow;
axis off
view(90,90)

if casenumber==1
    load('./beta010head1.mat');
    contour(xx,yy,CH.phi{4}',[0 0],'r-','linewidth',2);
    axis image
else
    load('./beta010head2.mat');
    contour(xx,yy,CH.phi{4}',[0 0],'b-','linewidth',2);
    axis image
end
